# Supplementary material for: Ionized Jet Deposition of Calcium Phosphates-Based Nanocoatings: Tuning Coating Properties and Cell Behavior by Target Composition and Substrate Heating
Source: Nanomaterials (Basel). 2023 May 29;13(11):1758. doi: 10.3390/nano13111758 (PMC10254152; doi:10.3390/nano13111758)
Supplement: Supplementary file 1 [file nanomaterials-13-01758-s001.zip]

Archive with 1 entries (1 files):
- nanomaterials-2407823-supplementary.pdf
